# Supplementary material for: Nutritional Characterization of Annual and Perennial Glassworts from the Apulia Region (Italy)
Source: Foods. 2025 Oct 7;14(19):3433. doi: 10.3390/foods14193433 (PMC12524015; doi:10.3390/foods14193433)
Supplement: Supplementary file 1 [file foods-14-03433-s001.zip]

Archive with 1 entries (1 files):
- foods-3874313-supplementary.pdf
